# Supplementary material for: Association of Occupational and Leisure-Time Physical Activity with Aerobic Capacity in a Working Population
Source: PLoS One. 2017 Jan 3;12(1):e0168683. doi: 10.1371/journal.pone.0168683 (PMC5207528; doi:10.1371/journal.pone.0168683)
Supplement: S1 Dataset — (XLSX) [file pone.0168683.s002.xlsx]

## Sheet: Tabelle1
Number	Participant-ID	Age_yrs	Gender	Marital status	Nationality	Smoking status	Alcohol consumption	Medication	Accidents/Illnesses ≤3 months	Psychotherapy	Highest education	Occupational group	Flextime	Fixtime	Shiftwork	Weekend work	Daily working hours
	001		männlich	verheiratet	CH	nie	ein-mehrmals/Monat	nein	nein	nein	Universität/Fachhochschule	Gruppe1	ja	nein	nein	nein	9
	002		weiblich	ledig	CH	nie	ein-mehrmals/Monat	nein	ja	nein	Universität/Fachhochschule	Gruppe1	ja	nein	nein	nein	8.4
1	003	61	männlich	verheiratet	CH	nie	ein-mehrmals/Monat	nein	nein	nein	Universität/Fachhochschule	Gruppe2	ja	nein	nein	nein	9
2	004	30	weiblich	ledig	EU	nicht mehr	ein-mehrmals/Monat	ja	nein	ja	Universität/Fachhochschule	Gruppe2	nein	ja	ja	ja	10.5
3	005	50	weiblich	ledig	CH	nie	ein-mehrmals/Monat	nein	ja	ja	Berufslehre	Gruppe1	ja	ja	nein	nein	8.5
4	006	58	männlich	verheiratet	CH	nie	ein-mehrmals/Woche	nein	nein	nein	Universität/Fachhochschule	Gruppe2	nein	ja	nein	ja	8.5
5	007	36	weiblich	ledig	CH	nie	ein-mehrmals/Monat	nein	nein	ja	Berufslehre	Gruppe1	ja	nein	nein	nein	8
6	008	54	weiblich	ledig	CH	nie	nie	nein	nein	nein	Maturität/Diplommittelschule	Gruppe1	ja	nein	nein	nein	9
7	009	49	weiblich	ledig	CH	nie	ein-mehrmals/Monat	nein	nein	nein	Universität/Fachhochschule	Gruppe1	ja	nein	nein	nein	8.5
8	010	40	weiblich	verheiratet	EU	nie	ein-mehrmals/Monat	ja	nein	nein	Universität/Fachhochschule	Gruppe1	nein	ja	nein	nein	9
9	011	26	weiblich	ledig	CH	nie	nie	ja	nein	nein	Maturität/Diplommittelschule	Gruppe1	ja	nein	nein	nein	9
10	012	40	männlich	geschieden/verwitwet	EU	nicht mehr	ein-mehrmals/Woche	nein	nein	ja	Höhere Berufsausbildung	Gruppe1	ja	nein	nein	nein	9
11	013	51	weiblich	verheiratet	CH	nicht mehr	ein-mehrmals/Woche	ja	nein	ja	Berufslehre	Gruppe1	ja	nein	nein	nein	8.4
12	014	42	männlich	verheiratet	EU	nicht mehr	ein-mehrmals/Monat	nein	nein	nein	Universität/Fachhochschule	Gruppe1	nein	ja	nein	nein	9
13	015	58	männlich	verheiratet	CH	nie	ein-mehrmals/Monat	ja	nein	nein	Höhere Berufsausbildung	Gruppe1	ja	nein	nein	nein	9
14	016	37	weiblich	ledig	EU	nicht mehr	ein-mehrmals/Monat	nein	nein	nein	Universität/Fachhochschule	Gruppe2	nein	nein	ja	ja	9
15	017	55	weiblich	verheiratet	CH	nie	ein-mehrmals/Woche	nein	nein	nein	Universität/Fachhochschule	Gruppe1	ja	ja	nein	ja	12
16	018	31	männlich	ledig	CH	nie	ein-mehrmals/Monat	nein	nein	nein	Höhere Berufsausbildung	Gruppe1	ja	nein	nein	nein	8.5
17	019	30	weiblich	ledig	EU	nie	ein-mehrmals/Monat	nein	ja	nein	Berufslehre	Gruppe1	nein	ja	nein	ja	8
18	020	48	weiblich	ledig	CH	nicht mehr	ein-mehrmals/Monat	nein	nein	ja	Höhere Berufsausbildung	Gruppe1	ja	nein	nein	ja	8.5
18	021	59	weiblich	geschieden/verwitwet	CH	ja	ein-mehrmals/Monat	nein	nein	ja	Berufslehre	Gruppe2	nein	ja	nein	nein	8.5
19	022	58	weiblich	verheiratet	EU	nicht mehr	ein-mehrmals/Monat	nein	nein	nein	Höhere Berufsausbildung	Gruppe1	nein	ja	nein	nein	9.5
20	023	46	weiblich	verheiratet	CH	nie	ein-mehrmals/Woche	ja	nein	nein	Universität/Fachhochschule	Gruppe1	ja	nein	nein	nein	10
21	024	42	weiblich	ledig	CH	nie	ein-mehrmals/Woche	nein	ja	ja	Maturität/Diplommittelschule	Gruppe1	ja	nein	nein	nein	8.5
23	025	41	weiblich	verheiratet	CH	nie	ein-mehrmals/Monat	ja	nein	ja	Höhere Berufsausbildung	Gruppe2	ja	nein	nein	nein	9
22	026	52	weiblich	geschieden/verwitwet	CH	nicht mehr	ein-mehrmals/Woche	nein	nein	nein	Höhere Berufsausbildung	Gruppe2	nein	ja	ja	ja	8.5
23	027	59	weiblich	geschieden/verwitwet	CH	nicht mehr	ein-mehrmals/Monat	ja	nein	nein	Maturität/Diplommittelschule	Gruppe2	ja	nein	nein	ja	8.5
24	028	39	männlich	ledig	EU	nie	ein-mehrmals/Woche	nein	nein	nein	Universität/Fachhochschule	Gruppe1	nein	ja	nein	ja	10
25	029	23	weiblich	ledig	CH	nicht mehr	ein-mehrmals/Monat	ja	nein	nein	Universität/Fachhochschule	Gruppe2	nein	nein	ja	ja	9
26	030	51	weiblich	ledig	EU	ja	ein-mehrmals/Monat	ja	nein	nein	Höhere Berufsausbildung	Gruppe2	nein	ja	nein	nein	8.4
27	031	24	weiblich	ledig	CH	nie	ein-mehrmals/Monat	nein	ja	nein	Universität/Fachhochschule	Gruppe2	ja	nein	nein	nein	9.5
28	032	29	weiblich	ledig	CH	nie	ein-mehrmals/Woche	ja	ja	nein	Universität/Fachhochschule	Gruppe2	ja	nein	nein	nein	9.5
29	033	32	weiblich	verheiratet	CH	nie	ein-mehrmals/Woche	nein	nein	ja	Universität/Fachhochschule	Gruppe1	nein	ja	nein	ja	10
30	034	22	männlich	ledig	EU	nie	ein-mehrmals/Monat	nein	nein	nein	Berufslehre	Gruppe1	nein	ja	nein	nein	8
31	035	30	männlich	ledig	CH	nie	nie	ja	ja	nein	Berufslehre	Gruppe1	ja	nein	nein	nein	9
34	036	23	männlich	ledig	CH	nie	ein-mehrmals/Monat	nein	nein	nein	Maturität/Diplommittelschule	Gruppe1					6
32	037	22	männlich	ledig	CH	ja	ein-mehrmals/Woche	nein	nein	ja	Berufslehre	Gruppe2	nein	ja	nein	nein	10
33	038	29	männlich	ledig	CH	ja	ein-mehrmals/Woche	nein	nein	nein	Höhere Berufsausbildung	Gruppe2	ja	ja	nein	nein	9.5
34	039	22	männlich	ledig	CH	nie	ein-mehrmals/Monat	nein	nein	nein	Berufslehre	Gruppe1	ja	nein	nein	nein	8
38	040	24	männlich	ledig	CH	ja	ein-mehrmals/Woche	nein	ja	nein	Universität/Fachhochschule	Gruppe2	nein	nein	ja	ja	5
35	041	27	männlich	ledig	CH	nie	ein-mehrmals/Monat	nein	nein	nein	Maturität/Diplommittelschule	Gruppe3	nein	ja	nein	nein	8.5
36	042	27	männlich	ledig	CH	nie	ein-mehrmals/Woche	nein	ja	nein	Universität/Fachhochschule	Gruppe1	ja	nein	nein	nein	5.5
41	043	25	männlich	ledig	CH	nie	ein-mehrmals/Woche	nein	nein	nein	Universität/Fachhochschule	Gruppe1	ja	nein	nein	nein	6
37	044	23	männlich	ledig	CH	nie	ein-mehrmals/Monat	nein	nein	nein	Maturität/Diplommittelschule	Gruppe2	ja	nein	nein	nein	8.5
38	045	23	männlich	ledig	CH	ja	ein-mehrmals/Monat	nein	nein	nein	Maturität/Diplommittelschule	Gruppe1	nein	ja	nein	nein	8.12
44	046	19	männlich	ledig	EU	nie	ein-mehrmals/Monat	nein	nein	nein	Maturität/Diplommittelschule	Gruppe1
39	047	19	männlich	ledig	CH	ja	ein-mehrmals/Woche	nein	nein	nein	Berufslehre	Gruppe1	nein	ja	nein	nein	8
40	048	49	männlich	verheiratet	CH	nie	ein-mehrmals/Monat	nein	nein	nein	Berufslehre	Gruppe1	ja	nein	nein	nein	8.5
41	049	53	männlich	ledig	CH	nie	ein-mehrmals/Monat	nein	nein	nein	Universität/Fachhochschule	Gruppe1	ja	nein	nein	nein	8
42	050	30	männlich	ledig	CH	nicht mehr	ein-mehrmals/Monat	nein	nein	nein	Berufslehre	Gruppe1	ja	nein	nein	nein	9
43	051	42	männlich	verheiratet	CH	nie	ein-mehrmals/Monat	ja	ja	nein	Berufslehre	Gruppe1	ja	nein	nein	nein	9
44	052	36	weiblich	ledig	CH	nie	ein-mehrmals/Monat	nein	nein	nein	Berufslehre	Gruppe1	ja	nein	nein	nein	8.4
45	053	48	weiblich	verheiratet	CH	nie	nie	nein	nein	nein	Maturität/Diplommittelschule	Gruppe1	ja	nein	nein	nein	8.4
46	054	59	weiblich	ledig	EU	nie	ein-mehrmals/Woche	ja	nein	nein	Höhere Berufsausbildung	Gruppe2	nein	nein	ja	nein	8.5
47	055	53	männlich	verheiratet	CH	ja	ein-mehrmals/Woche	ja	ja	nein	Universität/Fachhochschule	Gruppe1	ja	nein	nein	nein	10
48	056	53	männlich	ledig	EU	ja	ein-mehrmals/Woche	ja	nein	nein	Universität/Fachhochschule	Gruppe1	nein	ja	nein	nein	10
49	057	33	weiblich	verheiratet	EU	nie	ein-mehrmals/Monat	nein	nein	nein	Universität/Fachhochschule	Gruppe1	ja	nein	nein	nein	9
50	058	36	weiblich	verheiratet	EU	nicht mehr	ein-mehrmals/Monat	ja	nein	ja	Universität/Fachhochschule	Gruppe1	nein	nein	ja	ja	9.5
51	059	48	weiblich	geschieden/verwitwet	CH	nicht mehr	nie	nein	nein	nein	Maturität/Diplommittelschule	Gruppe2	nein	nein	ja	ja	8.4
52	060	30	weiblich	ledig	CH	nie	ein-mehrmals/Monat	ja	nein	nein	Berufslehre	Gruppe1	ja	nein	nein	nein	8.4
53	061	34	männlich	ledig	EU	nicht mehr	ein-mehrmals/Monat	nein	nein	nein	Berufslehre	Gruppe1	nein	ja	nein	nein	13
60	062	19	männlich	ledig	CH	nie	ein-mehrmals/Monat	nein	ja	nein	Höhere Berufsausbildung	Gruppe1	nein	ja	nein	nein	8.2
54	063	28	männlich	ledig	EU	nie	ein-mehrmals/Woche	nein	nein	nein	Universität/Fachhochschule	Gruppe1	ja	nein	nein	nein	8
62	064	23	männlich	ledig	CH	nie	ein-mehrmals/Monat	nein	nein	nein	Universität/Fachhochschule	Gruppe1
55	065	23	männlich	ledig	CH	nie	ein-mehrmals/Woche	nein	nein	nein	Berufslehre	Gruppe2	ja	nein	nein	nein	8
64	066	19	männlich	ledig	CH	nie	ein-mehrmals/Monat	ja	nein	nein	Berufslehre	Gruppe2	nein	ja	nein	nein	8
56	067	32	männlich	ledig	CH	nie	nie	nein	nein	nein	Berufslehre	Gruppe2	nein	nein	ja	ja	8.4
57	068	21	männlich	ledig	anderes	nie	ein-mehrmals/Monat	ja	ja	ja	Berufslehre	Gruppe1	nein	ja	nein	nein	8.5
58	069	25	männlich	ledig	anderes	nie	ein-mehrmals/Monat	nein	ja	nein	Berufslehre	Gruppe1	nein	ja	nein	nein	9
59	070	28	männlich	verheiratet	CH	nie	ein-mehrmals/Woche	nein	ja	nein	Berufslehre	Gruppe3	nein	ja	nein	nein	8.5
60	071	31	männlich	ledig	CH	nie	nie	ja	ja	nein	Berufslehre	Gruppe3	ja	nein	nein	nein	11
61	072	44	männlich	ledig	CH	nie	ein-mehrmals/Woche	ja	ja	nein	Höhere Berufsausbildung	Gruppe1	ja	nein	nein	nein	9.5
62	073	37	männlich	verheiratet	EU	nie	nie	nein	ja	nein	Maturität/Diplommittelschule	Gruppe2	nein	ja	nein	nein	8.4
63	074	24	weiblich	ledig	CH	nie	ein-mehrmals/Monat	ja	nein	nein	Universität/Fachhochschule	Gruppe2	nein	nein	ja	ja	8.5
64	075	33	weiblich	ledig	EU	nie	ein-mehrmals/Monat	nein	nein	nein	Universität/Fachhochschule	Gruppe2	nein	ja	ja	ja	8.5
65	076	38	weiblich	ledig	CH	nicht mehr	ein-mehrmals/Monat	nein	nein	nein	Maturität/Diplommittelschule	Gruppe2	ja	nein	nein	nein	9.5
75	077	27	weiblich	ledig	EU	nie	ein-mehrmals/Monat	ja	nein	nein	Höhere Berufsausbildung	Gruppe1	ja	nein	nein	nein	8.5
66	078	32	weiblich	verheiratet	CH	nie	ein-mehrmals/Woche	nein	ja	ja	Universität/Fachhochschule	Gruppe1	nein	ja	nein	nein	9.5
67	079	40	männlich	verheiratet	CH	ja	ein-mehrmals/Woche	nein	nein	nein	Universität/Fachhochschule	Gruppe1	nein	ja	nein	nein	8.5
68	080	54	weiblich	verheiratet	CH	nie	ein-mehrmals/Woche	ja	ja	nein	Universität/Fachhochschule	Gruppe1	nein	ja	nein	ja	10
69	081	36	männlich	ledig	CH	nie	ein-mehrmals/Woche	nein	ja	nein	Universität/Fachhochschule	Gruppe2	ja	nein	nein	ja	11
70	082	31	weiblich	ledig	CH	nie	ein-mehrmals/Monat	ja	ja	ja	Höhere Berufsausbildung	Gruppe2	nein	ja	nein	nein	8.5
71	083	43	weiblich	ledig	CH	nie	nie	nein	nein	nein	Maturität/Diplommittelschule	Gruppe1	ja	nein	nein	nein	9
72	084	30	weiblich	ledig	CH	nie	nie	ja	nein	nein	Maturität/Diplommittelschule	Gruppe1	ja	nein	nein	nein	8.5
73	085	58	weiblich	geschieden/verwitwet	CH	ja	ein-mehrmals/Woche	nein	nein	nein	Maturität/Diplommittelschule	Gruppe1	ja	nein	nein	nein	8.4
74	086	31	weiblich	ledig	CH	nicht mehr	ein-mehrmals/Woche	ja	ja	ja	Universität/Fachhochschule	Gruppe1	ja	nein	nein	nein	8.5
75	087	37	weiblich	ledig	EU	nie	ein-mehrmals/Woche	ja	ja	nein	Höhere Berufsausbildung	Gruppe1	ja	nein	nein	nein	9
76	088	52	männlich	geschieden/verwitwet	CH	nicht mehr	ein-mehrmals/Woche	nein	nein	nein	Berufslehre	Gruppe3	ja	nein	nein	ja	9
77	089	41	männlich	verheiratet	EU	nie	nie	nein	nein	ja	Universität/Fachhochschule	Gruppe1	ja	nein	nein	nein	9
78	090	52	männlich	verheiratet	CH	nicht mehr	ein-mehrmals/Monat	nein	nein	nein	Berufslehre	Gruppe3	nein	ja	nein	nein	8.5
79	091	46	männlich	verheiratet	EU	nie	ein-mehrmals/Monat	nein	nein	nein	Höhere Berufsausbildung	Gruppe1	ja	nein	nein	nein	8.5
80	092	28	männlich	ledig	EU	nie	ein-mehrmals/Monat	nein	nein	nein	Universität/Fachhochschule	Gruppe2	nein	ja	nein	nein	8.5
81	093	31	männlich	ledig	CH	nie	ein-mehrmals/Monat	nein	nein	nein	Universität/Fachhochschule	Gruppe1	ja	nein	nein	nein	8.4
82	094	40	männlich	verheiratet	CH	nicht mehr	ein-mehrmals/Woche	ja	nein	nein	Berufslehre	Gruppe1	ja	nein	nein	nein	8.4
83	095	29	männlich	ledig	CH	nie	ein-mehrmals/Woche	nein	ja	nein	Maturität/Diplommittelschule	Gruppe2	nein	ja	nein	ja	8.5
84	096	24	weiblich	ledig	CH	nie	ein-mehrmals/Monat	nein	nein	nein	Universität/Fachhochschule	Gruppe2	nein	ja	nein	nein	8.5
85	097	25	männlich	ledig	CH	nicht mehr	ein-mehrmals/Monat	nein	nein	nein	Maturität/Diplommittelschule	Gruppe1	ja	nein	nein	nein	9
86	098	37	weiblich	ledig	CH	nie	ein-mehrmals/Woche	ja	ja	ja	Universität/Fachhochschule	Gruppe2	nein	ja	nein	ja	8.4
87	099	48	männlich	verheiratet	CH	nie	ein-mehrmals/Woche	nein	nein	ja	Höhere Berufsausbildung	Gruppe1	nein	ja	nein	ja	8.4
88	100	33	männlich	verheiratet	CH	nie	ein-mehrmals/Monat	nein	ja	nein	Universität/Fachhochschule	Gruppe2	nein	ja	nein	nein	8.4
89	101	50	weiblich	ledig	EU	nie	ein-mehrmals/Monat	ja	nein	nein	Universität/Fachhochschule	Gruppe1	ja	nein	nein	nein	8.5
90	102	18	männlich	ledig	CH	nie	nie	nein	nein	nein	Maturität/Diplommittelschule	Gruppe1	ja	nein	nein	nein	9
91	103	43	weiblich	verheiratet	CH	nie	ein-mehrmals/Monat	ja	nein	ja	Maturität/Diplommittelschule	Gruppe1	ja	nein	nein	nein	9
92	104	59	männlich	verheiratet	CH	nie	ein-mehrmals/Monat	ja	ja	nein	Maturität/Diplommittelschule	Gruppe1	ja	nein	nein	nein	9
93	105	26	männlich	ledig	EU	nie	ein-mehrmals/Monat	nein	nein	nein	Universität/Fachhochschule	Gruppe1	nein	ja	nein	nein	10
94	106	34	männlich	ledig	CH	nie	nie	nein	ja	nein	Höhere Berufsausbildung	Gruppe2	nein	ja	nein	ja	8.4
95	107	48	weiblich	verheiratet	CH	ja	ein-mehrmals/Monat	nein	nein	nein	Höhere Berufsausbildung	Gruppe1	nein	ja	nein	nein	6.5
96	108	48	weiblich	verheiratet	CH	nie	ein-mehrmals/Monat	nein	nein	nein	Maturität/Diplommittelschule	Gruppe2	nein	ja	ja	ja	8.4
97	109	48	männlich	verheiratet	EU	nie	ein-mehrmals/Woche	ja	nein	nein	Maturität/Diplommittelschule	Gruppe2	nein	ja	nein	nein	8.4
98	110	31	männlich	ledig	CH	ja	ein-mehrmals/Monat	nein	nein	nein	Universität/Fachhochschule	Gruppe1	ja	nein	nein	nein	8.4
99	111	27	weiblich	ledig	CH	nie	ein-mehrmals/Monat	nein	nein	nein	Berufslehre	Gruppe1	ja	nein	nein	nein	8.5
100	112	27	weiblich	ledig	CH	nie	ein-mehrmals/Monat	nein	nein	nein	Berufslehre	Gruppe1	ja	nein	nein	nein	8.4
101	113	29	weiblich	ledig	CH	nicht mehr	nie	nein	nein	ja	Höhere Berufsausbildung	Gruppe2	ja	nein	nein	nein	8.4
102	114	31	weiblich	verheiratet	CH	nicht mehr	ein-mehrmals/Monat	nein	nein	nein	Höhere Berufsausbildung	Gruppe1	ja	nein	nein	nein	9.5
103	115	21	männlich	ledig	CH	nie	ein-mehrmals/Woche	nein	nein	nein	Berufslehre	Gruppe1	ja	nein	nein	nein	8
104	116	22	weiblich	ledig	CH	nie	ein-mehrmals/Monat	ja	ja	nein	Maturität/Diplommittelschule	Gruppe1	nein	ja	nein	ja	8
105	117	26	männlich	ledig	CH	nie	ein-mehrmals/Monat	nein	nein	nein	Universität/Fachhochschule	Gruppe1	ja	nein	nein	nein	9
106	118	40	männlich	ledig	CH	nicht mehr	ein-mehrmals/Woche	nein	ja	nein	Universität/Fachhochschule	Gruppe1	nein	ja	nein	ja	9
107	119	34	weiblich	ledig	CH	nicht mehr	ein-mehrmals/Monat	ja	ja	ja	Maturität/Diplommittelschule	Gruppe1	ja	nein	nein	nein	8.4
108	120	33	männlich	ledig	EU	nie	ein-mehrmals/Monat	nein	nein	nein	Universität/Fachhochschule	Gruppe1	ja	nein	nein	nein	9
109	121	50	männlich	verheiratet	CH	nicht mehr	ein-mehrmals/Woche	nein	nein	nein	Universität/Fachhochschule	Gruppe1	ja	nein	nein	nein	10
110	122	39	weiblich	ledig	CH	nie	nie	nein	ja	nein	Höhere Berufsausbildung	Gruppe2	ja	nein	nein	nein	8.4
111	123	43	weiblich	ledig	CH	nicht mehr	ein-mehrmals/Monat	nein	nein	nein	Universität/Fachhochschule	Gruppe1	ja	nein	nein	nein	9
112	124	42	männlich	verheiratet	CH	nie	ein-mehrmals/Monat	ja	nein	ja	Höhere Berufsausbildung	Gruppe2	ja	nein	nein	nein	9
113	125	25	männlich	ledig	CH	ja	ein-mehrmals/Woche	nein	nein	nein	Berufslehre	Gruppe1	ja	nein	nein	nein	9
114	126	23	weiblich	ledig	CH	nie	nie	ja	nein	nein	Berufslehre	Gruppe2	nein	ja	nein	nein	8.5
115	127	36	männlich	verheiratet	EU	nicht mehr	ein-mehrmals/Monat	nein	nein	nein	Berufslehre	Gruppe2	ja	nein	nein	ja	8.5
116	128	36	weiblich	ledig	CH	nicht mehr	ein-mehrmals/Woche	ja	nein	ja	Universität/Fachhochschule	Gruppe2	nein	ja	nein	nein	9.5
117	129	37	weiblich	ledig	EU	nie	ein-mehrmals/Monat	nein	nein	nein	Berufslehre	Gruppe2	nein	ja	nein	ja	8.5
118	130	35	weiblich	ledig	CH	nie	ein-mehrmals/Monat	nein	nein	nein	Berufslehre	Gruppe2	ja	nein	nein	ja	7.5
119	131	28	weiblich	ledig	EU	nie	ein-mehrmals/Monat	ja	nein	nein	Universität/Fachhochschule	Gruppe2	nein	ja	nein	nein	8.5
120	132	43	weiblich	ledig	EU	nicht mehr	ein-mehrmals/Monat	nein	nein	nein	Höhere Berufsausbildung	Gruppe2	nein	ja	nein	nein	8
121	133	30	weiblich	verheiratet	CH	nicht mehr	ein-mehrmals/Monat	nein	nein	ja	Höhere Berufsausbildung	Gruppe1	ja	nein	nein	nein	8.5
122	134	53	männlich	geschieden/verwitwet	CH	nie	ein-mehrmals/Monat	ja	nein	nein	Höhere Berufsausbildung	Gruppe1	ja	nein	nein	nein	10
123	135	39	männlich	verheiratet	EU	nie	ein-mehrmals/Woche	nein	nein	nein	Universität/Fachhochschule	Gruppe1	nein	ja	nein	ja	10
124	136	38	weiblich	ledig	CH	ja	ein-mehrmals/Woche	nein	nein	nein	Berufslehre	Gruppe1	ja	nein	nein	nein	8.4
125	137	31	weiblich	ledig	CH	nie	ein-mehrmals/Monat	nein	nein	nein	Universität/Fachhochschule	Gruppe2	ja	nein	nein	ja	7.5
126	138	39	weiblich	geschieden/verwitwet	CH	nicht mehr	ein-mehrmals/Woche	nein	ja	nein	Berufslehre	Gruppe1	nein	ja	nein	nein	8
127	139	36	weiblich	ledig	CH	ja	ein-mehrmals/Monat	ja	nein	nein	Berufslehre	Gruppe1	nein	ja	nein	nein	8.5
128	140	30	weiblich	ledig	CH	ja	nie	ja	nein	nein	Höhere Berufsausbildung	Gruppe1	nein	ja	nein	nein	8.4
129	141	41	männlich	ledig	CH	nie	nie	nein	nein	nein	Berufslehre	Gruppe2	nein	ja	nein	nein	8.5
130	142	48	männlich	verheiratet	CH	nicht mehr	ein-mehrmals/Woche	nein	nein	nein	Berufslehre	Gruppe2	ja	nein	nein	ja	8.5
131	143	48	weiblich	verheiratet	CH	nie	ein-mehrmals/Monat	nein	nein	nein	Maturität/Diplommittelschule	Gruppe1	ja	nein	nein	nein	8.4
132	144	53	weiblich	verheiratet	EU	nicht mehr	ein-mehrmals/Woche	ja	nein	nein	Universität/Fachhochschule	Gruppe2	nein	ja	nein	ja	7.3
133	145	35	männlich	verheiratet	EU	nie	ein-mehrmals/Monat	nein	nein	nein	Maturität/Diplommittelschule	Gruppe2	nein	ja	nein	ja	8.5
134	146	60	weiblich	geschieden/verwitwet	CH	nie	ein-mehrmals/Woche	ja	nein	ja	Maturität/Diplommittelschule	Gruppe2	ja	nein	nein	ja	8.5
135	147	30	weiblich	ledig	EU	nie	ein-mehrmals/Monat	nein	nein	nein	Universität/Fachhochschule	Gruppe2	nein	ja	nein	ja	8.5
136	148	46	männlich	verheiratet	CH	nicht mehr	nie	nein	nein	nein	Berufslehre	Gruppe2	ja	nein	nein	nein	9
137	149	31	männlich	geschieden/verwitwet	CH	nie	ein-mehrmals/Monat	nein	nein	nein	Berufslehre	Gruppe2	ja	nein	nein	ja	10
138	150	25	weiblich	ledig	CH	nicht mehr	ein-mehrmals/Woche	nein	ja	nein	Universität/Fachhochschule	Gruppe2	nein	ja	nein	nein	7.5
139	151	42	männlich	verheiratet	EU	nicht mehr	ein-mehrmals/Woche	nein	nein	nein	Höhere Berufsausbildung	Gruppe2	nein	ja	nein	nein	7.8
140	152	24	weiblich	ledig	CH	ja	ein-mehrmals/Monat	nein	ja	nein	Höhere Berufsausbildung	Gruppe2	nein	nein	ja	ja	8.5
141	153	34	männlich	ledig	EU	nie	ein-mehrmals/Monat	nein	nein	nein	Universität/Fachhochschule	Gruppe1	ja	nein	nein	nein	10
142	154	39	männlich	verheiratet	EU	nie	ein-mehrmals/Monat	nein	nein	nein	Universität/Fachhochschule	Gruppe1	nein	ja	ja	ja	11
143	155	51	weiblich	geschieden/verwitwet	CH	nicht mehr	nie	nein	nein	nein	Berufslehre	Gruppe2	ja	nein	nein	ja	7
144	156	37	weiblich	ledig	CH	nie	nie	nein	nein	nein	Berufslehre	Gruppe2	ja	nein	ja	ja	9
145	157	61	männlich	ledig	CH	nicht mehr	ein-mehrmals/Woche	nein	nein	nein	Universität/Fachhochschule	Gruppe1	ja	nein	nein	nein	9
146	158	40	männlich	verheiratet	CH	nie	ein-mehrmals/Woche	nein	nein	nein	Universität/Fachhochschule	Gruppe1	ja	nein	nein	nein	8
147	159	41	weiblich	geschieden/verwitwet	CH	nicht mehr	ein-mehrmals/Monat	nein	nein	ja	Berufslehre	Gruppe2	nein	ja	nein	nein	13
148	160	47	männlich	ledig	CH	nie	ein-mehrmals/Monat	ja	ja	ja	Berufslehre	Gruppe3	ja	nein	nein	nein	9
149	161	30	männlich	ledig	CH	nie	ein-mehrmals/Woche	nein	nein	nein	Maturität/Diplommittelschule	Gruppe1	nein	ja	nein	ja	10
150	162	39	männlich	ledig	CH	nie	ein-mehrmals/Woche	nein	nein	nein	Höhere Berufsausbildung	Gruppe2	nein	ja	nein	nein	8.75
151	163	35	männlich	verheiratet	CH	nie	ein-mehrmals/Woche	nein	nein	nein	Berufslehre	Gruppe3	nein	ja	nein	nein	8.75
152	164	34	männlich	verheiratet	CH	nie	ein-mehrmals/Woche	nein	nein	nein	Universität/Fachhochschule	Gruppe1	ja	nein	nein	nein	8
153	165	37	männlich	verheiratet	CH	ja	ein-mehrmals/Monat	nein	nein	nein	Universität/Fachhochschule	Gruppe1	nein	ja	nein	nein	12
154	166	19	männlich	ledig	CH	nie	ein-mehrmals/Woche	nein	nein	nein	Berufslehre	Gruppe3	nein	ja	nein	nein	8.75
155	167	32	weiblich	ledig	CH	nie	ein-mehrmals/Monat	ja	ja	ja	Berufslehre	Gruppe1	nein	ja	nein	nein	9
156	168	60	männlich	verheiratet	CH	nie	ein-mehrmals/Monat	nein	nein	ja	Maturität/Diplommittelschule	Gruppe2	nein	ja	nein	ja	7.5
157	169	30	männlich	ledig	CH	ja	ein-mehrmals/Woche	nein	nein	nein	Höhere Berufsausbildung	Gruppe1	nein	ja	nein	nein	9.5
158	170	33	männlich	verheiratet	CH	ja	ein-mehrmals/Woche	ja	nein	nein	Höhere Berufsausbildung	Gruppe3	nein	ja	nein	nein	9
159	171	39	männlich	verheiratet	EU	nie	ein-mehrmals/Monat	nein	nein	nein	Berufslehre	Gruppe3	nein	ja	nein	nein	8.75
160	172	32	männlich	verheiratet	EU	ja	ein-mehrmals/Woche	nein	ja	nein	Berufslehre	Gruppe3	nein	ja	nein	nein	8.5
161	173	46	männlich	verheiratet	EU	nicht mehr	täglich	ja	nein	nein	Grundschule	Gruppe2	nein	ja	nein	nein	8.5
162	174	52	männlich	verheiratet	EU	nicht mehr	ein-mehrmals/Woche	nein	nein	nein	Berufslehre	Gruppe3	nein	ja	nein	nein	9.5
163	175	38	männlich	verheiratet	CH	ja	ein-mehrmals/Woche	nein	nein	nein	Berufslehre	Gruppe3	nein	ja	nein	nein	8.75
164	176	59	männlich	ledig	EU	nie	nie	ja	ja	ja	Universität/Fachhochschule	Gruppe3	nein	ja	nein	nein	8
165	177	46	männlich	verheiratet	EU	ja	täglich	nein	nein	nein	Grundschule	Gruppe3	nein	ja	nein	nein	8.5
166	178	50	männlich	verheiratet	CH	nicht mehr	ein-mehrmals/Woche	nein	nein	nein	Berufslehre	Gruppe2	nein	ja	nein	nein	8.5
167	179	26	männlich	ledig	CH	ja	ein-mehrmals/Woche	ja	ja	nein	Berufslehre	Gruppe3	nein	ja	nein	nein	8.75
168	180	21	männlich	ledig	CH	ja	ein-mehrmals/Woche	nein	nein	nein	Berufslehre	Gruppe3	nein	ja	nein	nein	8.75
169	181	18	männlich	ledig	CH	nie	ein-mehrmals/Monat	nein	nein	nein	Berufslehre	Gruppe3	nein	ja	nein	nein	8.5
170	182	29	männlich	ledig	EU	nie	nie	nein	nein	nein	Grundschule	Gruppe3	nein	ja	nein	nein	8.75
171	183	25	männlich	ledig	EU	ja	ein-mehrmals/Monat	nein	nein	nein	Berufslehre	Gruppe3	nein	ja	nein	nein	8.75
172	184	24	männlich	ledig	CH	nie	ein-mehrmals/Woche	nein	nein	nein	Höhere Berufsausbildung	Gruppe3	nein	ja	nein	nein	8.25
173	185	21	männlich	ledig	CH	ja	ein-mehrmals/Woche	nein	nein	ja	Berufslehre	Gruppe3	nein	ja	nein	nein	8.25
184	186	22	männlich	ledig	CH	nie	ein-mehrmals/Woche	nein	nein	nein	Berufslehre	Gruppe3	nein	ja	nein	nein	8
174	187	47	männlich	verheiratet	EU	nicht mehr	ein-mehrmals/Woche	nein	nein	nein	Höhere Berufsausbildung	Gruppe3	nein	nein	nein	nein	8.75
175	188	35	männlich	verheiratet	EU	nie	ein-mehrmals/Monat	nein	ja	nein	Grundschule	Gruppe3	nein	ja	nein	nein	8.75
176	189	30	männlich	ledig	EU	nicht mehr	ein-mehrmals/Monat	nein	nein	nein	Berufslehre	Gruppe3	nein	ja	nein	nein	8.75
177	190	37	männlich	ledig	CH	ja	täglich	nein	nein	nein	Höhere Berufsausbildung	Gruppe3	nein	ja	nein	nein	8.25
178	191	27	männlich	verheiratet	EU	nie	nie	nein	nein	nein	Berufslehre	Gruppe3	nein	ja	nein	nein	8.75
179	192	32	männlich	ledig	CH	nie	ein-mehrmals/Monat	nein	nein	ja	Berufslehre	Gruppe2	ja	nein	nein	nein	9
180	193	23	männlich	ledig	CH	nicht mehr	ein-mehrmals/Woche	nein	nein	nein	Berufslehre	Gruppe3	nein	ja	nein	nein	8.25
181	194	23	männlich	ledig	CH	ja	ein-mehrmals/Woche	nein	nein	nein	Berufslehre	Gruppe3	nein	ja	nein	nein	9
182	195	19	weiblich	ledig	CH	nicht mehr	ein-mehrmals/Woche	nein	nein	ja	Berufslehre	Gruppe2	nein	ja	nein	nein	9
183	196	34	männlich	ledig	CH	nicht mehr	ein-mehrmals/Woche	nein	nein	nein	Berufslehre	Gruppe3	nein	ja	nein	nein	8.5
184	197	18	männlich	ledig	CH	nie	ein-mehrmals/Woche	nein	ja	nein	Berufslehre	Gruppe3	nein	ja	nein	nein	8.25
185	198	18	männlich	ledig	CH	ja	ein-mehrmals/Woche	nein	nein	nein	Berufslehre	Gruppe3	nein	ja	nein	nein	8.75
197	199	18	männlich	ledig	CH	nie	ein-mehrmals/Monat	nein	nein	nein	Berufslehre	Gruppe3	nein	ja	nein	nein	9
186	200	19	männlich	ledig	CH	nie	ein-mehrmals/Woche	nein	nein	nein	Berufslehre	Gruppe3	nein	ja	nein	nein	8.5
187	201	18	männlich	ledig	CH	nie	ein-mehrmals/Woche	nein	nein	ja	Berufslehre	Gruppe3	nein	ja	nein	nein	9
200	202	19	männlich	ledig	CH	ja	ein-mehrmals/Woche	nein	ja	ja	Berufslehre	Gruppe3	nein	ja	nein	nein	8
188	203	22	männlich	ledig	EU	ja	ein-mehrmals/Woche	nein	nein	nein	Berufslehre	Gruppe3	nein	ja	nein	nein	10
202	204	25	männlich	ledig	CH	ja	nie	nein	nein	ja	Berufslehre	Gruppe3	nein	ja	nein	ja	11
189	205	18	männlich	ledig	CH	ja	ein-mehrmals/Monat	nein	nein	nein	Berufslehre	Gruppe3	nein	ja	nein	nein	9
190	206	20	männlich	ledig	CH	ja	ein-mehrmals/Monat	nein	nein	nein	Berufslehre	Gruppe3	nein	ja	nein	nein	8.5
191	207	18	männlich	ledig	CH	ja	ein-mehrmals/Monat	nein	nein	nein	Berufslehre	Gruppe3	nein	ja	nein	nein	8.75
192	208	18	weiblich	ledig	EU	nie	nie	ja	ja	nein	Berufslehre	Gruppe2	nein	ja	nein	nein	9
193	209	19	männlich	ledig	EU	nie	ein-mehrmals/Monat	nein	nein	nein	Berufslehre	Gruppe3	nein	ja	nein	nein	8
194	210	18	weiblich	ledig	CH	ja	ein-mehrmals/Monat	nein	nein	nein	Berufslehre	Gruppe2	nein	ja	nein	ja	9.25
195	211	18	weiblich	ledig	EU	ja	ein-mehrmals/Monat	ja	nein	nein	Berufslehre	Gruppe2	nein	ja	nein	ja	8.5
196	212	18	weiblich	ledig	CH	nie	nie	nein	nein	nein	Berufslehre	Gruppe2	nein	ja	nein	nein	10
197	213	45	männlich	verheiratet	CH	nie	ein-mehrmals/Woche	nein	nein	nein	Höhere Berufsausbildung	Gruppe1	ja	nein	nein	nein	8.5
198	214	19	weiblich	ledig	CH	nie	nie	nein	nein	nein	Berufslehre	Gruppe2	nein	ja	nein	nein	10
199	215	25	weiblich	ledig	CH	nie	nie	nein	nein	nein	Berufslehre	Gruppe2	nein	ja	nein	nein	8.75
200	216	25	weiblich	ledig	CH	nicht mehr	ein-mehrmals/Woche	ja	nein	nein	Universität/Fachhochschule	Gruppe1	ja	nein	nein	nein	8.5
201	217	40	männlich	verheiratet	EU	ja	ein-mehrmals/Woche	nein	nein	nein	Berufslehre	Gruppe3	nein	ja	nein	nein	9
202	218	18	weiblich	ledig	CH	ja	ein-mehrmals/Monat	ja	nein	nein	Berufslehre	Gruppe2	nein	ja	nein	ja	8.5
203	219	21	weiblich	ledig	anderes	nicht mehr	ein-mehrmals/Monat	nein	ja	nein	Berufslehre	Gruppe2	nein	ja	nein	nein	10
204	220	19	männlich	ledig	CH	nie	ein-mehrmals/Monat	nein	nein	nein	Berufslehre	Gruppe2	nein	ja	nein	nein	9
205	221	21	weiblich	ledig	CH	ja	ein-mehrmals/Monat	nein	nein	ja	Berufslehre	Gruppe2	nein	ja	nein	nein	8.5
206	222	20	weiblich	ledig	anderes	nie	nie	nein	nein	nein	Berufslehre	Gruppe2	nein	ja	nein	nein	8.5
207	223	18	weiblich	ledig	CH	ja	ein-mehrmals/Monat	ja	ja	ja	Berufslehre	Gruppe2	nein	ja	nein	nein	9
208	224	18	weiblich	ledig	CH	ja	ein-mehrmals/Woche	nein	nein	nein	Berufslehre	Gruppe2	nein	ja	nein	nein	8
209	225	20	weiblich	ledig	CH	ja	nie	nein	ja	nein	Berufslehre	Gruppe2	nein	ja	nein	nein	9
210	226	22	männlich	verheiratet	CH	nicht mehr	ein-mehrmals/Woche	nein	nein	nein	Berufslehre	Gruppe3	nein	ja	nein	nein	9
211	227	22	männlich	ledig	CH	nie	ein-mehrmals/Monat	nein	nein	nein	Berufslehre	Gruppe3	nein	ja	nein	nein	9
212	228	47	männlich	verheiratet	CH	nicht mehr	ein-mehrmals/Monat	nein	nein	nein	Höhere Berufsausbildung	Gruppe1	nein	ja	nein	nein	10
213	229	41	männlich	geschieden/verwitwet	CH	nie	ein-mehrmals/Woche	ja	nein	ja	Höhere Berufsausbildung	Gruppe1	ja	nein	nein	nein	9
214	230	20	männlich	ledig	CH	ja	ein-mehrmals/Woche	nein	nein	nein	Berufslehre	Gruppe3	nein	ja	nein	nein	9
215	231	30	männlich	ledig	EU	nie	nie	nein	nein	nein	Grundschule	Gruppe3	nein	ja	nein	nein	9
216	232	25	männlich	ledig	EU	nie	ein-mehrmals/Monat	nein	nein	nein	Grundschule	Gruppe3	nein	ja	nein	nein	9
217	233	47	männlich	verheiratet	EU	nie	nie	nein	nein	nein	Berufslehre	Gruppe2	nein	ja	nein	nein	9
218	234	50	männlich	verheiratet	EU	nie	ein-mehrmals/Woche	nein	nein	nein	Universität/Fachhochschule	Gruppe1	ja	nein	nein	nein	9
219	235	42	männlich	verheiratet	EU	nie	ein-mehrmals/Woche	nein	nein	nein	Berufslehre	Gruppe3	ja	nein	nein	nein	8.5
220	236	48	männlich	verheiratet	EU	nicht mehr	ein-mehrmals/Monat	nein	nein	nein	Berufslehre	Gruppe2	nein	nein	ja	nein	8.5
221	237	54	weiblich	verheiratet	EU	nicht mehr	nie	nein	nein	nein	Grundschule	Gruppe3	nein	nein	ja	ja	8.25
222	238	51	weiblich	verheiratet	CH	nie	nie	nein	nein	nein	Grundschule	Gruppe3	nein	ja	nein	ja	8.25
223	239	58	männlich	verheiratet	EU	nie	ein-mehrmals/Monat	ja	nein	ja	Grundschule	Gruppe3	nein	ja	ja	ja	8.25
224	240	47	weiblich	geschieden/verwitwet	EU	nicht mehr	ein-mehrmals/Woche	nein	ja	nein	Berufslehre	Gruppe2	nein	ja	nein	ja	8.4
225	241	53	weiblich	geschieden/verwitwet	CH	ja	ein-mehrmals/Woche	ja	nein	nein	Berufslehre	Gruppe1	nein	ja	nein	nein	8.5
226	242	42	weiblich	verheiratet	EU	nie	nie	nein	nein	nein	Maturität/Diplommittelschule	Gruppe2	nein	nein	ja	nein	8.4
227	243	42	männlich	verheiratet	EU	nicht mehr	ein-mehrmals/Monat	nein	ja	nein	Maturität/Diplommittelschule	Gruppe3	nein	ja	ja	nein	8.25
228	244	35	weiblich	ledig	CH	nie	ein-mehrmals/Woche	nein	nein	ja	Berufslehre	Gruppe2	nein	ja	nein	nein	8.5
243	245	28	männlich	ledig	EU	ja	ein-mehrmals/Monat	ja	nein	nein	Berufslehre	Gruppe3	nein	ja	ja	nein	8.25
229	246	60	männlich	verheiratet	CH	nie	ein-mehrmals/Woche	nein	nein	nein	Berufslehre	Gruppe3	nein	ja	nein	nein	9.5
230	247	30	männlich	verheiratet	anderes	ja	ein-mehrmals/Monat	nein	nein	nein	Berufslehre	Gruppe2	nein	nein	ja	nein	8.5
231	248	35	männlich	verheiratet	anderes	ja	ein-mehrmals/Woche	nein	nein	nein	Berufslehre	Gruppe3	nein	nein	ja	nein	8.25
232	249	25	männlich	verheiratet	anderes	nie	nie	nein	nein	nein	Berufslehre	Gruppe3	nein	nein	ja	nein	8.5
233	250	50	weiblich	verheiratet	anderes	nie	nie	ja	ja	ja	Grundschule	Gruppe3	nein	ja	ja	ja	8
234	251	24	männlich	ledig	EU	ja	nie	nein	ja	nein	Maturität/Diplommittelschule	Gruppe3	nein	ja	nein	nein	8.25
235	252	19	männlich	ledig	EU	ja	ein-mehrmals/Monat	nein	nein	nein	Berufslehre	Gruppe3	nein	ja	nein	ja	8.5
236	253	18	männlich	ledig	EU	nicht mehr	ein-mehrmals/Woche	ja	ja	nein	Berufslehre	Gruppe3	nein	ja	nein	nein	8.2
237	254	19	männlich	ledig	anderes	ja	nie	nein	nein	nein	Berufslehre	Gruppe3	nein	ja	nein	nein	8.5
238	255	18	männlich	ledig	CH	nie	ein-mehrmals/Monat	nein	nein	nein	Berufslehre	Gruppe3	ja	ja	nein	ja	8
239	256	20	männlich	ledig	CH	ja	ein-mehrmals/Monat	nein	nein	nein	Berufslehre	Gruppe3	nein	ja	nein	nein	9
240	257	22	männlich	ledig	anderes	ja	nie	nein	ja	nein	Berufslehre	Gruppe3	nein	ja	nein	nein	8.5
241	258	18	männlich	ledig	CH	nie	ein-mehrmals/Woche	nein	nein	nein	Berufslehre	Gruppe3	nein	ja	nein	nein	9
242	259	18	männlich	ledig	CH	nie	ein-mehrmals/Monat	nein	nein	nein	Berufslehre	Gruppe3	nein	ja	nein	nein	8.5
243	260	19	männlich	ledig	CH	nicht mehr	ein-mehrmals/Monat	nein	nein	nein	Berufslehre	Gruppe3	nein	ja	nein	nein	8
244	261	19	männlich	ledig	EU	nie	ein-mehrmals/Monat	nein	nein	nein	Berufslehre	Gruppe3	nein	ja	nein	nein	8
260	262	28	männlich	ledig	EU	ja	ein-mehrmals/Woche	ja	nein	ja	Berufslehre	Gruppe3	nein	ja	nein	nein	8.5
245	263	18	männlich	ledig	CH	ja	ein-mehrmals/Monat	nein	ja	nein	Berufslehre	Gruppe3	nein	ja	nein	nein	8.6
246	264	49	männlich	verheiratet	CH	ja	ein-mehrmals/Monat	nein	nein	nein	Berufslehre	Gruppe2	nein	ja	nein	nein	9.5
247	265	42	männlich	verheiratet	CH	nie	ein-mehrmals/Monat	nein	nein	nein	Berufslehre	Gruppe3	nein	ja	nein	nein	8.5
248	266	26	männlich	ledig	CH	nie	ein-mehrmals/Monat	nein	ja	nein	Höhere Berufsausbildung	Gruppe3	nein	ja	nein	nein	10
249	267	18	männlich	ledig	CH	ja	ein-mehrmals/Woche	nein	nein	nein	Berufslehre	Gruppe3	nein	ja	nein	nein	8.5
250	268	19	männlich	ledig	CH	nie	ein-mehrmals/Woche	nein	nein	nein	Berufslehre	Gruppe3	nein	ja	nein	ja	8.5
251	269	19	männlich	ledig	CH	nicht mehr	ein-mehrmals/Monat	nein	nein	nein	Berufslehre	Gruppe3	nein	ja	nein	ja	10.5
268	270	18	männlich	ledig	CH	nie	ein-mehrmals/Woche	nein	nein	nein	Berufslehre	Gruppe3	nein	ja	nein	ja	9
252	271	56	männlich	verheiratet	CH	nie	ein-mehrmals/Woche	nein	nein	nein	Höhere Berufsausbildung	Gruppe1	ja	nein	nein	nein	8.5
253	272	47	männlich	geschieden/verwitwet	CH	nie	ein-mehrmals/Monat	nein	nein	nein	Universität/Fachhochschule	Gruppe1	ja	nein	nein	nein	9
254	273	41	männlich	verheiratet	CH	nie	ein-mehrmals/Woche	nein	nein	nein	Höhere Berufsausbildung	Gruppe2	ja	nein	nein	nein	9
272	274	51	männlich	verheiratet	CH	nicht mehr	ein-mehrmals/Woche	nein	nein	nein	Berufslehre	Gruppe2	ja	nein	nein	nein	8.4
255	275	28	männlich	ledig	CH	nicht mehr	ein-mehrmals/Monat	nein	nein	nein	Berufslehre	Gruppe3	nein	ja	nein	nein	8
256	276	25	männlich	ledig	CH	nie	ein-mehrmals/Monat	nein	nein	ja	Höhere Berufsausbildung	Gruppe3	nein	ja	nein	nein	8.5
257	277	18	männlich	ledig	CH	ja	ein-mehrmals/Monat	nein	nein	nein	Berufslehre	Gruppe3	nein	ja	nein	nein	8.5
258	278	18	männlich	ledig	CH	nie	ein-mehrmals/Woche	nein	nein	nein	Berufslehre	Gruppe3	nein	ja	nein	nein	9
259	279	18	männlich	ledig	CH	nie	ein-mehrmals/Monat	ja	ja	nein	Berufslehre	Gruppe3	nein	ja	nein	nein	8.25
260	280	19	männlich	ledig	CH	nie	ein-mehrmals/Woche	nein	nein	nein	Berufslehre	Gruppe3	nein	ja	nein	nein	8
279	281	18	männlich	ledig	CH	nie	ein-mehrmals/Woche	nein	nein	nein	Berufslehre	Gruppe3	nein	ja	nein	ja	8
280	282	21	männlich	ledig	CH	ja	ein-mehrmals/Monat	nein	nein	nein	Berufslehre	Gruppe3	nein	ja	nein	nein	9
281	283	19	männlich	ledig	anderes	nicht mehr	ein-mehrmals/Monat	nein	ja	nein	Berufslehre	Gruppe3	ja	nein	nein	nein	8.5
261	284	19	weiblich	ledig	CH	ja	nie	ja	nein	ja	Berufslehre	Gruppe2	nein	ja	nein	ja	10
262	285	20	weiblich	ledig	CH	ja	nie	ja	ja	ja	Berufslehre	Gruppe2	nein	ja	nein	nein	9
263	286	51	männlich	verheiratet	CH	nie	nie	nein	ja	nein	Universität/Fachhochschule	Gruppe2	ja	ja	nein	ja	9
264	287	58	männlich	geschieden/verwitwet	CH	nie	ein-mehrmals/Woche	nein	nein	ja	Universität/Fachhochschule	Gruppe2	nein	ja	nein	nein	8
265	288	20	weiblich	ledig	CH	nie	ein-mehrmals/Monat	ja	ja	nein	Berufslehre	Gruppe2
287	289	25	männlich	ledig	CH	nie	ein-mehrmals/Monat	nein	ja	nein	Berufslehre	Gruppe3	nein	ja	nein	nein	9
266	290	19	weiblich	ledig	CH	nie	nie	nein	nein	nein	Berufslehre	Gruppe3	nein	ja	nein	nein	8.5
267	291	18	männlich	ledig	CH	ja	ein-mehrmals/Woche	nein	nein	nein	Berufslehre	Gruppe3	nein	ja	nein	nein	8.5
290	292	21	männlich	ledig	CH	ja	nie	nein	ja	nein	Berufslehre	Gruppe3	nein	ja	nein	nein	8.5
268	293	19	männlich	ledig	CH	ja	ein-mehrmals/Woche	nein	ja	nein	Berufslehre	Gruppe3	nein	ja	nein	nein	8.25
269	294	20	männlich	ledig	CH	ja	ein-mehrmals/Monat	nein	nein	nein	Berufslehre	Gruppe3	nein	ja	nein	nein	8.5
270	295	18	männlich	ledig	CH	ja	ein-mehrmals/Monat	nein	nein	nein	Berufslehre	Gruppe3	nein	ja	nein	nein	8.75
271	296	18	männlich	ledig	CH	nie	nie	nein	nein	nein	Berufslehre	Gruppe3	nein	ja	nein	nein	8
272	297	18	männlich	ledig	CH	nie	ein-mehrmals/Monat	nein	ja	nein	Berufslehre	Gruppe3	ja	nein	nein	nein	8.25
273	298	20	männlich	ledig	CH	ja	ein-mehrmals/Monat	nein	ja	nein	Berufslehre	Gruppe3	nein	ja	nein	nein	9
297	299	20	männlich	ledig	CH	nie	ein-mehrmals/Woche	nein	ja	nein	Berufslehre	Gruppe3	nein	ja	nein	nein	8.5
298	300	20	männlich	ledig	anderes	ja	nie	nein	ja	nein	Berufslehre	Gruppe3	nein	ja	nein	nein	8.5
299	301	18	männlich	ledig	CH	nie	ein-mehrmals/Woche	nein	nein	ja	Berufslehre	Gruppe3	ja	ja	nein	nein	9
274	302	22	weiblich	ledig	CH	nie	ein-mehrmals/Monat	nein	nein	nein	Berufslehre	Gruppe3	nein	ja	nein	nein	8.25
275	303	29	weiblich	ledig	CH	nie	ein-mehrmals/Monat	nein	nein	nein	Universität/Fachhochschule	Gruppe2	nein	ja	nein	nein	8
276	304	19	männlich	ledig	anderes	nie	nie	nein	nein	nein	Berufslehre	Gruppe3	nein	ja	nein	nein	8.5
303	305	18	männlich	ledig	EU	ja	ein-mehrmals/Monat	nein	nein	nein	Berufslehre	Gruppe3	nein	ja	nein	nein	8.5
277	306	19	männlich	ledig	CH	nie	ein-mehrmals/Monat	nein	nein	nein	Berufslehre	Gruppe3	nein	ja	nein	nein	8.5
278	307	21	männlich	ledig	CH	ja	ein-mehrmals/Woche	nein	ja	nein	Berufslehre	Gruppe3	nein	ja	nein	nein	8.5
279	308	18	männlich	ledig	CH	nie	ein-mehrmals/Monat	nein	nein	nein	Berufslehre	Gruppe3	ja	nein	nein	nein	8
280	309	35	männlich	verheiratet	CH	nie	ein-mehrmals/Woche	ja	nein	nein	Universität/Fachhochschule	Gruppe2	ja	ja	nein	ja	8
281	310	18	männlich	ledig	CH	nie	ein-mehrmals/Monat	nein	ja	nein	Berufslehre	Gruppe3	nein	ja	nein	nein	8.5
309	311	20	männlich	ledig	CH	ja	ein-mehrmals/Woche	ja	nein	nein	Berufslehre	Gruppe3	nein	ja	nein	nein	8.75
282	312	22	männlich	ledig	CH	nie	ein-mehrmals/Woche	nein	ja	nein	Berufslehre	Gruppe3	nein	ja	nein	nein	8.5
283	313	19	männlich	ledig	CH	nie	ein-mehrmals/Monat	nein	nein	nein	Berufslehre	Gruppe3	nein	ja	nein	nein	8.5
284	314	19	männlich	ledig	anderes	nie	ein-mehrmals/Monat	nein	nein	nein	Berufslehre	Gruppe3	nein	ja	nein	nein	8.4
313	315	20	männlich	ledig	CH	nie	nie	nein	nein	nein	Berufslehre	Gruppe3	nein	ja	nein	nein	8
314	316	18	männlich	ledig	CH	nie	ein-mehrmals/Monat	nein	nein	nein	Berufslehre	Gruppe3	ja	nein	nein	nein	8
315	317	19	männlich	ledig	EU	ja	ein-mehrmals/Monat	nein	ja	nein	Berufslehre	Gruppe3	nein	ja	nein	nein	8
285	318	18	männlich	ledig	CH	ja	ein-mehrmals/Monat	nein	ja	nein	Berufslehre	Gruppe3	nein	ja	nein	nein	8.5
317	319	27	männlich	ledig	anderes	ja	ein-mehrmals/Monat	nein	nein	nein	Berufslehre	Gruppe3	nein	ja	nein	nein	8
286	320	49	männlich	verheiratet	CH	nie	ein-mehrmals/Monat	nein	nein	nein	Universität/Fachhochschule	Gruppe2	nein	ja	nein	nein	7
287	321	23	weiblich	ledig	CH	nie	ein-mehrmals/Monat	nein	nein	nein	Universität/Fachhochschule	Gruppe2	nein	ja	nein	nein	8.5
288	322	40	männlich	verheiratet	CH	nie	ein-mehrmals/Woche	nein	nein	nein	Universität/Fachhochschule	Gruppe2	ja	ja	nein	nein	8
289	323	27	weiblich	ledig	CH	nie	ein-mehrmals/Woche	nein	nein	nein	Universität/Fachhochschule	Gruppe1	ja	nein	nein	nein	8
290	324	31	weiblich	ledig	CH	nie	ein-mehrmals/Woche	nein	ja	ja	Berufslehre	Gruppe2	nein	ja	ja	ja	9
291	325	23	weiblich	ledig	CH	nie	ein-mehrmals/Monat	nein	ja	nein	Universität/Fachhochschule	Gruppe2	nein	ja	nein	nein	8.5
292	326	23	weiblich	ledig	CH	nie	ein-mehrmals/Monat	ja	ja	nein	Universität/Fachhochschule	Gruppe2	nein	ja	nein	nein	9.5
293	327	36	weiblich	verheiratet	CH	nie	ein-mehrmals/Monat	nein	nein	ja	Höhere Berufsausbildung	Gruppe1	ja	nein	nein	nein	10
294	328	26	weiblich	ledig	CH	nie	ein-mehrmals/Monat	nein	nein	ja	Universität/Fachhochschule	Gruppe1	nein	ja	nein	nein	9
295	329	30	weiblich	ledig	CH	nie	ein-mehrmals/Monat	nein	ja	nein	Universität/Fachhochschule	Gruppe2	nein	ja	nein	nein	7
296	330	28	männlich	ledig	CH	nicht mehr	ein-mehrmals/Monat	nein	ja	nein	Universität/Fachhochschule	Gruppe2	nein	ja	nein	nein	6
297	331	55	männlich	geschieden/verwitwet	CH	nie	ein-mehrmals/Monat	nein	nein	nein	Universität/Fachhochschule	Gruppe2	nein	ja	nein	nein	8
298	332	26	männlich	ledig	CH	nicht mehr	ein-mehrmals/Monat	nein	nein	nein	Berufslehre	Gruppe3	ja	nein	nein	nein	9
299	333	22	männlich	ledig	CH	nie	ein-mehrmals/Woche	nein	nein	ja	Grundschule	Gruppe3	nein	ja	nein	nein	8.5
300	334	24	männlich	ledig	EU	nie	ein-mehrmals/Woche	nein	nein	nein	Berufslehre	Gruppe3	nein	ja	nein	nein	8.75
301	335	27	männlich	ledig	CH	nie	ein-mehrmals/Monat	nein	nein	nein	Berufslehre	Gruppe3	nein	ja	nein	nein	8.75
302	336	35	weiblich	ledig	CH	nie	ein-mehrmals/Monat	nein	ja	ja	Universität/Fachhochschule	Gruppe2	nein	nein	ja	ja	12
303	337	39	männlich	verheiratet	CH	nie	ein-mehrmals/Woche	nein	nein	nein	Maturität/Diplommittelschule	Gruppe3	ja	nein	nein	nein	9
