# Supplementary material for: Association of Occupational and Leisure-Time Physical Activity with Aerobic Capacity in a Working Population
Source: PLoS One. 2017 Jan 3;12(1):e0168683. doi: 10.1371/journal.pone.0168683 (PMC5207528; doi:10.1371/journal.pone.0168683)
Supplement: S2 Dataset — (XLSX) [file pone.0168683.s003.xlsx]

## Sheet: Tabelle1
Number	Participant-ID	Height_m	Weight_kg	Stages_20m-Shuttlerun	Shuttles_20m-Shuttlerun
	001	1.827	76.3
	002	1.725	60.6
1	003	1.817	82.7	4	3
2	004	1.645	57.2	5	5
3	005	1.681	68.2	3	3
4	006	1.79	78.9	8	2
5	007	1.642	62	6	9
6	008	1.6	83	3	4
7	009	1.563	61.1	3	4
8	010	1.73	70	7	5
9	011	1.616	58.3	6	2
10	012	1.61	76.5	7	6
11	013	1.693	76.6	3	1
12	014	1.88	97.1	8	1
13	015	1.706	90.5	6	3
14	016	1.608	48.8	8	4
15	017	1.648	61.4	4	3
16	018	1.872	80.1	10	4
17	019	1.678	64.6	6	1
18	020	1.62	52.4	5	8
18	021	1.768	60.2	5	2
19	022	1.626	70.5	3	8
20	023	1.69	54.1	5	3
21	024	1.656	61	4	2
23	025	1.643	67	7	3
22	026	1.72	70	6	1
23	027	1.587	66.9	2	6
24	028	1.63	67.2	9	5
25	029	1.643	59.5	5	9
26	030	1.667	71.1
27	031	1.673	59.6	7	3
28	032	1.686	61.5	10	1
29	033	1.662	53.1	11	2
30	034	1.696	70.2	8	9
31	035	1.75	75.4	11	8
34	036	1.73	70	12	12
32	037	1.743	69.3	11	12
33	038	1.771	76.6	11	6
34	039	1.734	68.3	11	12
38	040	1.605	67.6	12	2
35	041	1.868	99.4	12	2
36	042	1.78	82.9	12	2
41	043	1.716	83.2	10	5
37	044	1.749	75.3	11	7
38	045	1.737	65.2	11	8
44	046	1.654	60.5	11	7
39	047	1.805	75.1	11	2
40	048	1.727	70.4	9	9
41	049	1.763	80.5	8	3
42	050	1.764	77.2	9	4
43	051	1.746	99.4	5	9
44	052	1.738	60.6	6	3
45	053	1.601	69.7
46	054	1.718	81.8	3	3
47	055	1.765	81.7	6	6
48	056	1.851	77.8	6	3
49	057	1.696	63.7	7	3
50	058	1.735	72	6	5
51	059	1.576	56.6	4	4
52	060	1.646	55.4	5	8
53	061	1.83	88.7	12	12
60	062	1.67	71.3	12	2
54	063	1.815	71	12	12
62	064	1.92	88.8	14	11
55	065	1.795	77.7	14	3
64	066	1.739	74.3	11	4
56	067	1.76	86.4	15	1
57	068	1.705	73.9	13	4
58	069	1.71	76.8	12	12
59	070	1.78	64.8	13	4
60	071	1.841	91.6	13	2
61	072	1.846	82.4	8	1
62	073	1.801	102.3	8	10
63	074	1.643	48.3	9	2
64	075	1.739	67.7	7	2
65	076	1.696	65	4	9
75	077	1.62	64.2	7	1
66	078	1.588	66.8	8	4
67	079	1.825	88.1	10	8
68	080	1.689	49.5	5	9
69	081	1.764	75.6	12	8
70	082	1.721	63.6	8	5
71	083	1.633	59.2	6	1
72	084	1.775	66.1	7	2
73	085	1.764	75.8	2	6
74	086	1.754	63.8	9	2
75	087	1.674	73.3	4	1
76	088	1.804	81.3	8	5
77	089	1.839	75.7	10	9
78	090	1.736	80.3	9	4
79	091	1.762	67.6	8	8
80	092	1.835	63.9	9	8
81	093	1.814	68.2	9	4
82	094	1.837	77.6	10	3
83	095	1.768	70.3	13	2
84	096	1.596	54	8	4
85	097	1.745	70.1	10	3
86	098	1.761	76.4	5	4
87	099	1.874	93.5	5	9
88	100	1.869	79.7	12	11
89	101	1.657	74.8	4	1
90	102	1.845	73.8	11	2
91	103	1.657	63.1	3	4
92	104	1.769	70.3	7	7
93	105	1.749	79.3	11	1
94	106	1.819	93.6	6	3
95	107	1.564	62	5	1
96	108	1.58	62.8	5	2
97	109	1.733	65.2	9	4
98	110	1.771	87.6	11	1
99	111	1.713	80.3	4	3
100	112	1.661	52.9	5	4
101	113	1.66	53.1	6	10
102	114	1.711	64.7	8	11
103	115	1.755	73.6	8	11
104	116	1.702	59.6	9	10
105	117	1.903	75	10	11
106	118	1.666	68.8	8	1
107	119	1.63	51	4	2
108	120	1.803	73.4	10	11
109	121	1.762	95.9	5	6
110	122	1.724	85	5	4
111	123	1.713	65.5	6	9
112	124	1.924	123.9	4	2
113	125	1.792	85.3	11	10
114	126	1.728	59.3	4	3
115	127	1.676	77.4	6	3
116	128	1.765	68.5	7	3
117	129	1.602	68.9	6	1
118	130	1.748	77.2	7	3
119	131	1.567	43.9	6	2
120	132	1.694	73.3	8	2
121	133	1.636	91.4	2	7
122	134	1.755	75.9	8	4
123	135	1.817	76.7	12	2
124	136	1.574	46	8	2
125	137	1.666	60.1	8	6
126	138	1.692	75.5	5	6
127	139	1.692	61.5	3	7
128	140	1.607	54	7	5
129	141	1.782	77.9	11	10
130	142	1.808	76.2	10	6
131	143	1.679	59	8	2
132	144	1.665	71.4	5	2
133	145	1.763	78.3	9	3
134	146	1.589	54.4	4	5
135	147	1.714	58.2	6	3
136	148	1.819	67.5	10	7
137	149	1.823	76.6	8	4
138	150	1.723	58.7	9	4
139	151	1.871	76.3	10	2
140	152	1.599	53.4	8	3
141	153	1.756	84.8	7	4
142	154	1.785	89.3	8	3
143	155	1.614	70.5	3	3
144	156	1.682	55.3	7	8
145	157	1.844	83	4	1
146	158	1.803	77.8	11	1
147	159	1.721	85.4	4	7
148	160	1.813	80.8	9	2
149	161	1.747	73	12	1
150	162	1.846	87.3	8	10
151	163	1.777	80.8	6	9
152	164	1.789	71.8	13	2
153	165	1.704	77.7	8	1
154	166	1.919	69.4	10	11
155	167	1.652	58	4	2
156	168	1.73	65.5	7	1
157	169	1.837	87.2	6	8
158	170	1.67	80.5	5	1
159	171	1.643	71.5	7	6
160	172	1.778	108.2	5	8
161	173	1.736	98.2	6	1
162	174	1.705	76.5	9	6
163	175	1.715	88.8	6	1
164	176	1.73	92.1	7	1
165	177	1.681	64.7	6	7
166	178	1.699	78.7	6	3
167	179	1.753	65.7	10	2
168	180	1.708	74.3	8	3
169	181	1.771	82.6	11	12
170	182	1.827	95.8	8	1
171	183	1.844	90.5	10	2
172	184	1.878	87.5	9	10
173	185	1.755	74.4	8	1
184	186	1.696	73.6	9	11
174	187	1.88	96.1	7	2
175	188	1.789	112.7	5	6
176	189	1.786	72.6	9	5
177	190	1.666	92.3	4	8
178	191	1.81	77.7
179	192	1.78	70.3	13	13
180	193	1.704	74.6	9	10
181	194	1.765	80.4	11	4
182	195	1.634	65.6	4	4
183	196	1.662	63.2	8	8
184	197	1.659	63.4	13	2
185	198	1.774	64.3	10	4
197	199	1.737	73	9	6
186	200	1.689	70.6	12	4
187	201	1.827	73.1	13	3
200	202	1.694	65.4	12	4
188	203	1.751	73	10	2
202	204	1.815	111.2	6	5
189	205	1.678	61.1	6	5
190	206	1.773	68	9	8
191	207	1.743	67.7	10	1
192	208	1.741	60.9	4	3
193	209	1.735	67.9	11	4
194	210	1.572	51	5	3
195	211	1.589	53.7	5	6
196	212	1.735	72.2	4	1
197	213	1.678	69.7	9	4
198	214	1.6	53	4	6
199	215	1.621	52.5	5	1
200	216	1.775	60.4	10	10
201	217	1.78	75.1	7	3
202	218	1.63	58.7	4	5
203	219	1.636	89.3	3	7
204	220	1.718	52.7	7	1
205	221	1.584	73	4	3
206	222	1.729	76.5	4	3
207	223	1.597	58.3	5	6
208	224	1.636	101.6	3	6
209	225	1.638	62.5	5	2
210	226	1.686	68	10	5
211	227	1.694	85.8	8	1
212	228	1.786	96.6	5	7
213	229	1.727	79.9	9	4
214	230	1.777	62.7	8	11
215	231	1.751	73.8	11	6
216	232	1.684	61.7	8	5
217	233	1.815	95.4	5	6
218	234	1.935	90.3	7	5
219	235	1.735	86.7	6	1
220	236	1.879	117.1	5	2
221	237	1.511	56.3	4	3
222	238	1.5	49.5	2	3
223	239	1.804	80.3	6	5
224	240	1.554	61.8	4	2
225	241	1.734	68.1	4	1
226	242	1.66	74.4	5	3
227	243	1.791	78.8	9	6
228	244	1.734	63.7	7	9
243	245	1.774	85.7	8	1
229	246	1.67	75.3	8	3
230	247	1.776	84.4	7	7
231	248	1.778	89	6	2
232	249	1.777	97.6	6	5
233	250	1.547	68.9
234	251	1.793	74	8	1
235	252	1.757	69.3	9	4
236	253	1.694	96.2	5	2
237	254	1.749	73.7	9	4
238	255	1.746	63.6	11	4
239	256	1.834	88.6	8	3
240	257	1.76	70.6	8	5
241	258	1.715	88.3	7	3
242	259	1.756	56.6	8	9
243	260	1.751	82.8	8	5
244	261	1.755	84.5	10	1
260	262	1.84	79.2	5	2
245	263	1.778	79.1	7	1
246	264	1.787	85.1	10	3
247	265	1.753	72.8	11	6
248	266	1.792	95.8	9	4
249	267	1.759	70.9	10	5
250	268	1.779	65.9	11	12
251	269	1.85	73.9	10	9
268	270	1.728	60.3	11	2
252	271	1.813	84.3	5	6
253	272	1.816	100.5	7	7
254	273	1.856	82	12	2
272	274	1.706	83	6	3
255	275	1.914	88.7	10	9
256	276	1.749	79.5	6	1
257	277	1.846	83.4	11	8
258	278	1.852	86.8	10	6
259	279	1.738	67.4	12	2
260	280	1.787	73.7	9	9
279	281	1.698	79.5	8	1
280	282	1.823	81.3	8	11
281	283	1.682	89.1	8	1
261	284	1.712	66.3	3	7
262	285	1.594	53	3	7
263	286	1.762	72.9	10	1
264	287	1.772	82.7	8	9
265	288	1.713	61.3	4	1
287	289	1.719	75.3	9	4
266	290	1.585	53.2	5	2
267	291	1.714	72.2	10	2
290	292	1.68	77	6	1
268	293	1.764	86.2	7	5
269	294	1.674	61.3	11	12
270	295	1.806	77.7	10	3
271	296	1.754	79.8	10	2
272	297	1.783	73.1	8	7
273	298	1.867	75.5	6	7
297	299	1.745	84	9	3
298	300	1.809	88.9	9	2
299	301	1.775	80.3	9	10
274	302	1.672	55.8	6	9
275	303	1.613	61.2	8	4
276	304	1.72	75.6	9	3
303	305	1.769	71.7	8	3
277	306	1.731	78.4	8	3
278	307	1.796	67.3	8	7
279	308	1.761	67.6	11	8
280	309	1.643	74.6	11	4
281	310	1.8	81.9	8	3
309	311	1.716	60.8	8	5
282	312	1.842	74.9	9	4
283	313	1.744	63	10	7
284	314	1.736	77.6	8	1
313	315	1.746	79.6	9	2
314	316	1.698	66.2	6	7
315	317	1.731	72.7	6	4
285	318	1.746	79.3	6	9
317	319	1.762	88	10	2
286	320	1.683	69.9	9	10
287	321	1.706	61.1	8	3
288	322	1.717	72.3	9	11
289	323	1.634	53	7	6
290	324	1.574	56.2	7	3
291	325	1.603	56.1	6	3
292	326	1.625	68	7	3
293	327	1.746	65.5	7	10
294	328	1.716	70.4	7	3
295	329	1.647	56.7	9	3
296	330	1.682	73.2	11	2
297	331	1.82	78.4	9	6
298	332	1.864	72.6	13	12
299	333	1.772	75.2	11	4
300	334	1.795	73.7	11	5
301	335	1.786	82.7	10	4
302	336	1.734	76.5	7	9
303	337	1.748	75.8	11	3
